# Supplementary material for: Rapid unimolecular reaction of stabilized Criegee intermediates and implications for atmospheric chemistry
Source: Nat Commun. 2019 May 1;10:2003. doi: 10.1038/s41467-019-09948-7 (PMC6494847; doi:10.1038/s41467-019-09948-7)
Supplement: Supplementary file 3 — Supplementary Data 1 [file 41467_2019_9948_MOESM3_ESM.xlsx]

## Sheet: Sheet1
Supplementary Data 1
Cartesian coordinates (Å) of structures optimized by MN15-L/MG3S
syn-C5H8O3
C	1.28107	-0.550798	-0.65559
H	1.70237	-0.683063	-1.66021
C	0.40255	-1.54882	0.012082
H	0.622372	-2.52554	-0.451331
H	0.713305	-1.55706	1.07436
C	-1.132	-1.31325	-0.055505
H	-1.61179	-2.19879	0.391811
H	-1.44623	-1.26243	-1.111
C	-1.58401	-0.047919	0.676241
H	-2.69074	0.008934	0.700176
H	-1.24019	-0.031219	1.72383
C	-1.08896	1.20414	-0.027828
H	-1.12107	2.15566	0.557891
O	-0.72266	1.19145	-1.18699
O	1.20759	0.785246	1.14808
O	1.74008	0.477473	-0.076329
Z-5rc-TS
C	1.007	0.847723	0.510186
H	1.48255	1.24008	1.41895
C	-0.159798	1.52918	-0.141629
H	-0.200855	2.55399	0.265222
H	0.100354	1.5689	-1.21642
C	-1.54832	0.867789	0.010997
H	-2.28519	1.47717	-0.535968
H	-1.82859	0.879564	1.07683
C	-1.5418	-0.574228	-0.497781
H	-2.50028	-1.07457	-0.258976
H	-1.40104	-0.634124	-1.58944
C	-0.423047	-1.31958	0.208962
H	-0.192722	-2.35828	-0.104524
O	0.009264	-0.886799	1.29455
O	1.06715	-0.628482	-1.11411
O	1.77628	0.045526	-0.130453
Z-5rc-TS1
C	-1.22309	0.638609	-0.488819
H	-1.96876	0.840942	-1.27164
C	-0.003591	1.50451	-0.434938
H	0.312537	1.62417	-1.48649
H	-0.380832	2.50344	-0.125159
C	1.1786	1.10507	0.465327
H	0.869701	1.18257	1.51548
H	1.98103	1.84573	0.301379
C	1.71703	-0.314475	0.193614
H	2.44231	-0.295293	-0.642791
H	2.24646	-0.69446	1.08145
C	0.62517	-1.28276	-0.240067
H	0.596352	-2.29119	0.226075
O	-0.030023	-1.05723	-1.26871
O	-0.76014	-0.625649	1.30101
O	-1.69277	-0.144824	0.396576
Z-5rc-P
C	0.725685	0.90469	0.415693
H	1.24057	1.6757	1.01162
C	-0.517979	1.39281	-0.376261
H	-0.734925	2.44418	-0.129597
H	-0.265017	1.34569	-1.44901
C	-1.73302	0.500781	-0.061446
H	-2.58594	0.763606	-0.70654
H	-2.04539	0.686019	0.980107
C	-1.35959	-0.986068	-0.209279
H	-2.04716	-1.62782	0.366431
H	-1.39166	-1.31592	-1.26184
C	0.083235	-1.15302	0.295709
H	0.326512	-2.14868	0.706051
O	0.384241	-0.179666	1.26232
O	0.967486	-0.867313	-0.821522
O	1.6874	0.324735	-0.428765
Z-5hs-TS1
C	-1.0682	-0.621973	0.264242
H	-0.574902	-1.43906	0.805669
C	-0.572807	0.676165	0.003881
H	-0.686959	0.993945	-1.04957
H	-1.85875	1.06091	0.090145
C	0.728341	1.11688	0.661485
H	0.885101	0.553697	1.59872
H	0.646119	2.17939	0.946296
C	1.95484	0.938447	-0.244211
H	1.78821	1.37533	-1.24891
H	2.84453	1.47155	0.147642
C	2.37697	-0.503977	-0.432378
H	3.2094	-0.665096	-1.17109
O	1.89397	-1.43988	0.163576
O	-2.9036	0.36206	-0.427871
O	-2.33633	-0.817669	0.059667
Z-5hs-P1
C	-1.61129	0.695736	0.258892
H	-1.3658	1.64426	0.753511
C	-0.700059	-0.071197	-0.35202
H	-1.00236	-1.01593	-0.812413
H	-3.79779	-0.436636	-0.981534
C	0.755846	0.312579	-0.391441
H	0.908381	1.30636	0.065888
H	1.11324	0.40614	-1.43371
C	1.64348	-0.713437	0.327289
H	1.35762	-0.822837	1.39236
H	1.51544	-1.73054	-0.095222
C	3.11925	-0.383227	0.277626
H	3.79041	-1.11979	0.802523
O	3.58117	0.589971	-0.271124
O	-3.34546	-0.749898	-0.182504
O	-2.95603	0.500709	0.401943
Z-5hs-TS2
C	-1.50814	0.230519	-0.677805
H	-2.23311	0.240029	-1.50336
C	-0.768533	1.32225	-0.167769
H	-1.17849	2.25407	-0.587749
H	-0.936454	0.636929	1.03631
C	0.776105	1.47111	-0.103323
H	0.980898	2.44602	0.368203
H	1.14011	1.53556	-1.14476
C	1.58006	0.38742	0.617566
H	2.65877	0.637313	0.557196
H	1.34509	0.315787	1.69267
C	1.40356	-0.977059	-0.02394
H	1.6988	-1.85747	0.605176
O	1.00131	-1.1282	-1.15736
O	-0.901889	-0.638978	1.23205
O	-1.64616	-0.834533	0.063805
anti-C5H8O3
C	0.89376	-0.827705	0.516166
H	1.14827	-0.455681	1.51815
C	-0.240702	-1.73387	0.18496
H	-0.03945	-2.18721	-0.801124
H	-0.319208	-2.53777	0.93466
C	-1.58086	-0.942116	0.116619
H	-1.86067	-0.59725	1.12569
H	-2.36261	-1.63787	-0.228296
C	-1.48884	0.267821	-0.821755
H	-0.912153	0.039639	-1.74027
H	-2.48864	0.577479	-1.18208
C	-0.873613	1.50099	-0.178007
H	-0.734439	2.37967	-0.860637
O	-0.565284	1.56447	0.989841
O	2.45118	0.631885	-0.23417
O	1.5279	-0.342823	-0.464921
E-5rc-TS
C	-0.082577	-1.18452	0.446152
H	-0.601223	-1.4943	1.35879
C	1.38239	-1.09779	0.15799
H	1.99992	-1.4235	1.00635
H	1.58105	-1.76804	-0.697817
C	1.6991	0.387845	-0.244573
H	2.5035	0.391807	-0.996854
H	2.08505	0.897278	0.652558
C	0.496572	1.21345	-0.767841
H	0.824418	2.26186	-0.90014
H	0.119899	0.878376	-1.74642
C	-0.617919	1.23785	0.278181
H	-1.43963	1.97483	0.196557
O	-0.373332	0.661606	1.35599
O	-1.92431	-0.272409	-0.465435
O	-0.744659	-1.02162	-0.652115
E-5rc-P
C	-0.083234	-1.15302	0.295709
H	-0.326512	-2.14868	0.70605
C	1.35959	-0.986067	-0.209279
H	2.04716	-1.62782	0.366431
H	1.39166	-1.31592	-1.26184
C	1.73302	0.500782	-0.061446
H	2.58594	0.763608	-0.706538
H	2.04539	0.68602	0.980108
C	0.517978	1.39281	-0.376261
H	0.734923	2.44418	-0.129599
H	0.265016	1.34569	-1.44901
C	-0.725686	0.90469	0.415693
H	-1.24057	1.6757	1.01162
O	-0.38424	-0.179667	1.26232
O	-1.6874	0.324734	-0.428765
O	-0.967485	-0.867313	-0.821523
E-5c-TS
C	-1.52106	0.604175	-0.370545
H	-2.47758	0.996047	0.007942
C	-0.281997	1.40948	-0.458952
H	0.291048	1.06934	-1.33791
H	-0.52393	2.47967	-0.548484
C	0.60453	1.1823	0.811458
H	0.089322	1.59899	1.69232
H	1.5284	1.76454	0.65553
C	0.944473	-0.290784	1.0627
H	1.54615	-0.390366	1.98783
H	0.041933	-0.904872	1.23931
C	1.76124	-0.935478	-0.035623
H	1.92601	-2.03993	0.085545
O	2.23736	-0.337993	-0.975671
O	-2.17592	-1.08665	0.484413
O	-1.49449	-0.624309	-0.738284
E-5c-P
C	-1.60699	-0.005503	-0.576709
H	-2.41872	-0.02271	-1.32607
C	-0.544934	1.0493	-0.780884
H	0.057541	0.730006	-1.64813
H	-1.05732	1.97868	-1.08755
C	0.35769	1.35425	0.431407
H	-0.238975	1.86985	1.20319
H	1.12329	2.07189	0.089363
C	1.05973	0.157656	1.0925
H	1.76881	0.517672	1.86571
H	0.356626	-0.495092	1.63548
C	1.87455	-0.704834	0.1569
H	2.25195	-1.66407	0.608868
O	2.14497	-0.416589	-0.987771
O	-2.0087	-0.330453	0.712189
O	-1.22171	-1.26439	-0.134436
syn-C6H10O3
C	-0.146803	-1.19703	0.675144
H	-0.319797	-1.97537	1.43647
H	-0.04323	-0.238852	1.20945
C	-1.40071	-1.14698	-0.264042
H	-1.08578	-0.829488	-1.27569
H	-1.89519	-2.12743	-0.324685
C	-2.34536	-0.123936	0.226998
H	-3.29705	-0.316903	0.737646
O	-2.09351	1.11648	0.130054
O	-0.933146	1.47379	-0.49147
C	1.15669	-1.48026	-0.091224
H	1.9506	-1.69997	0.642559
H	1.03558	-2.37984	-0.722598
C	1.59689	-0.290537	-0.954514
H	0.83965	0.003689	-1.70097
H	2.50585	-0.542112	-1.5371
C	1.94758	0.940095	-0.133104
H	1.97831	1.90491	-0.707338
O	2.21182	0.908888	1.04726
Z-6rc-TS
C	0.803065	1.51776	-0.468086
H	0.578801	1.28113	-1.51897
H	1.22506	2.53963	-0.449253
C	-0.494217	1.60839	0.355026
H	-0.253872	1.83618	1.41005
H	-1.08336	2.48721	0.004184
C	-1.53122	0.535757	0.416038
H	-2.33178	0.6614	1.16087
O	-1.8632	-0.331821	-0.457202
O	-0.80982	-0.746001	-1.25133
C	1.86721	0.55457	0.090903
H	2.85286	0.861054	-0.299486
H	1.91237	0.665236	1.1906
C	1.64098	-0.919317	-0.25781
H	2.46859	-1.53575	0.146875
H	1.63627	-1.08117	-1.35032
C	0.353551	-1.46725	0.326538
H	0.092447	-2.51125	0.041721
O	-0.193675	-0.945067	1.31954
Z-6rc-TS1
C	-0.978398	-1.50651	0.320924
H	-1.11291	-1.28278	1.39142
H	-1.39863	-2.51231	0.142092
C	0.531449	-1.6333	0.000925
H	0.905893	-2.55543	0.479643
H	0.634837	-1.73665	-1.09844
C	1.52473	-0.570864	0.358541
H	2.27795	-0.728927	1.14233
O	1.86668	0.369189	-0.439267
O	0.810547	0.758955	-1.2402
C	-1.73995	-0.503121	-0.562094
H	-1.3525	-0.579271	-1.59258
H	-2.8013	-0.806145	-0.599316
C	-1.67862	0.964952	-0.105453
H	-2.38518	1.12196	0.73438
H	-2.00282	1.63152	-0.921765
C	-0.335052	1.43369	0.425832
H	-0.037598	2.47536	0.16812
O	0.238683	0.854804	1.36973
Z-6rc-TS2
C	1.46748	1.26442	0.121772
H	1.40848	1.48484	1.20026
H	2.14031	2.0204	-0.316889
C	0.065188	1.47685	-0.48692
H	-0.093876	2.56717	-0.607568
H	-0.037161	1.00496	-1.47504
C	-1.08966	1.04251	0.363654
H	-1.39054	1.63968	1.23656
O	-2.03228	0.270119	-0.037251
O	-1.56375	-0.690493	-0.919515
C	2.07997	-0.150846	-0.09256
H	2.89092	-0.088183	-0.838144
H	2.55248	-0.466421	0.852817
C	1.1138	-1.26052	-0.542544
H	1.65072	-2.22789	-0.547602
H	0.755535	-1.11436	-1.57581
C	-0.081485	-1.39879	0.387861
H	-0.618946	-2.3698	0.389115
O	-0.227683	-0.616141	1.3536
Z-6rc-TS3
C	-1.14586	1.43075	0.062679
H	-1.85065	2.12265	-0.433771
H	-0.820426	1.93128	0.987905
C	0.05978	1.33656	-0.893645
H	-0.197469	0.8396	-1.84457
H	0.342441	2.36906	-1.18957
C	1.36069	0.747208	-0.430554
H	2.25713	0.930407	-1.04053
O	1.67042	0.367512	0.750804
O	0.589038	-0.168214	1.43299
C	-1.88573	0.111319	0.419944
H	-1.806	-0.067724	1.50265
H	-2.96172	0.224265	0.197157
C	-1.38315	-1.13677	-0.326189
H	-1.49155	-1.00327	-1.41853
H	-2.01926	-1.99452	-0.042516
C	0.075828	-1.53964	-0.081769
H	0.254292	-2.33631	0.671878
O	0.966025	-1.2883	-0.920407
Z-6rc-P
C	-1.69359	-1.06843	-0.072859
H	-1.90004	-1.60521	0.870337
H	-2.39958	-1.47869	-0.815304
C	-0.272339	-1.40913	-0.55036
H	-0.181105	-2.49466	-0.721892
H	-0.065725	-0.920012	-1.51689
C	0.832896	-0.970565	0.436301
H	1.17801	-1.76678	1.11824
O	1.96908	-0.477233	-0.231235
O	1.43972	0.780037	-0.714997
C	-1.97699	0.451988	0.137688
H	-2.9428	0.716181	-0.325797
H	-2.08734	0.653956	1.21576
C	-0.899817	1.40571	-0.411027
H	-1.22652	2.44735	-0.253849
H	-0.758926	1.2762	-1.49879
C	0.471242	1.18543	0.283616
H	0.843029	2.0855	0.808321
O	0.43778	0.136707	1.21869
Z-6hs-TS1
C	-0.827409	1.79631	-0.054997
H	-1.17815	2.25153	-0.998962
H	-0.801704	2.61746	0.687238
C	0.559698	1.21335	-0.297193
H	1.03939	0.18461	-1.04447
H	1.22731	1.81631	-0.936956
C	1.23966	0.585651	0.771316
H	0.97505	0.551825	1.83702
O	2.15593	-0.280525	0.458689
O	2.24585	-0.367926	-0.932913
C	-1.85534	0.736471	0.391971
H	-1.58905	0.342125	1.38947
H	-2.84308	1.2152	0.494223
C	-1.93706	-0.441185	-0.592214
H	-1.75706	-0.118997	-1.63631
H	-2.95013	-0.891838	-0.606356
C	-1.00634	-1.60372	-0.286652
H	-0.908917	-2.35916	-1.11276
O	-0.433394	-1.76785	0.766033
Z-6hs-P1
C	-0.127034	1.91886	0.154351
H	-0.257268	2.52596	-0.76518
H	0.057879	2.65623	0.959116
C	1.0996	1.04924	-0.007266
H	3.54439	-0.842395	-1.07648
H	2.0197	1.54025	-0.332345
C	1.12704	-0.264596	0.254759
H	0.269467	-0.853717	0.603914
O	2.18307	-1.1299	0.168778
O	3.37872	-0.431927	-0.214138
C	-1.43446	1.16642	0.44782
H	-1.30605	0.509623	1.32538
H	-2.21505	1.89349	0.72517
C	-1.92208	0.328726	-0.750208
H	-1.10744	0.188714	-1.49312
H	-2.72588	0.829902	-1.32048
C	-2.39374	-1.07508	-0.432769
H	-2.88629	-1.60627	-1.29438
O	-2.24797	-1.63608	0.628894
Z-6hs-TS2
C	-0.14081	1.16499	-0.685141
H	-0.321544	1.98598	-1.40119
H	-0.006903	0.247302	-1.27688
C	-1.41898	1.04415	0.195074
H	-0.955874	-0.053463	0.865807
H	-1.79319	2.01897	0.535053
C	-2.44422	0.156395	-0.191344
H	-3.51126	0.34855	-0.367817
O	-2.19042	-1.12284	-0.106063
O	-0.90958	-1.29091	0.436011
C	1.14179	1.46751	0.107566
H	1.93457	1.731	-0.613414
H	0.982619	2.35076	0.752921
C	1.63524	0.291856	0.962652
H	0.914142	-0.013788	1.74168
H	2.54605	0.576453	1.52755
C	2.02312	-0.928723	0.143848
H	2.10584	-1.88843	0.7236
O	2.26608	-0.89631	-1.04035
anti-C6H10O3
C	1.47742	-1.18806	-0.403606
H	1.06632	-1.4172	-1.40272
H	2.39926	-1.7856	-0.301361
C	0.497342	-1.66925	0.686024
H	0.443184	-2.77645	0.702886
H	0.850847	-1.3665	1.68857
C	-0.877879	-1.11111	0.536743
H	-1.58475	-0.944354	1.36173
O	-1.22589	-0.723953	-0.610071
O	-2.38203	0.012106	-0.726979
C	1.86803	0.305085	-0.323609
H	2.18799	0.538906	0.709098
H	2.75645	0.438723	-0.963897
C	0.817896	1.3467	-0.761023
H	0.234426	1.02175	-1.64412
H	1.31723	2.28111	-1.08579
C	-0.172284	1.77004	0.304348
H	-0.890531	2.57373	0.001552
O	-0.197534	1.30128	1.42465
E-6rc-TS
C	1.89357	-0.074899	-0.418726
H	1.72327	-0.299346	-1.48629
H	2.98738	-0.022846	-0.280531
C	1.37042	-1.24808	0.439842
H	1.86039	-2.19906	0.154039
H	1.58495	-1.09054	1.51044
C	-0.113978	-1.37407	0.310806
H	-0.787477	-1.87356	1.01583
O	-0.574507	-1.02016	-0.832152
O	-1.90824	-0.597575	-0.764394
C	1.29804	1.31201	-0.078571
H	1.41496	1.49572	1.0054
H	1.92595	2.06132	-0.591669
C	-0.170579	1.60431	-0.471426
H	-0.389223	1.32099	-1.51465
H	-0.33892	2.69738	-0.413369
C	-1.19717	0.978569	0.469742
H	-2.22472	1.39634	0.473012
O	-0.797053	0.283552	1.42377
E-6rc-TS1
C	-1.86866	0.308822	0.2483
H	-1.74504	0.634059	1.29167
H	-2.93962	0.406138	-0.002221
C	-1.52619	-1.20893	0.140931
H	-2.01836	-1.78428	0.938382
H	-1.89443	-1.5832	-0.832722
C	-0.046932	-1.42164	0.168428
H	0.536192	-1.97493	0.911838
O	0.544913	-1.01186	-0.891307
O	1.89017	-0.692332	-0.677703
C	-1.066	1.21728	-0.714474
H	-1.02901	0.725841	-1.70181
H	-1.65928	2.136	-0.863427
C	0.37324	1.66851	-0.322577
H	0.308115	2.6424	0.206908
H	0.972199	1.86349	-1.22665
C	1.20263	0.840956	0.64858
H	2.26074	1.16253	0.768855
O	0.664909	0.121934	1.50577
E-6rc-P
C	1.84813	-0.054954	-0.472664
H	1.59189	-0.043252	-1.54749
H	2.94918	-0.107289	-0.41172
C	1.27399	-1.32784	0.174377
H	1.55336	-2.22112	-0.411314
H	1.68057	-1.46802	1.19217
C	-0.245211	-1.2727	0.322195
H	-0.689675	-2.2259	0.674854
O	-0.784405	-0.896889	-0.949558
O	-1.8499	0.012677	-0.605177
C	1.37209	1.26673	0.162572
H	1.48303	1.21578	1.26155
H	2.03811	2.07671	-0.184048
C	-0.071308	1.6716	-0.195904
H	-0.195616	1.6745	-1.29366
H	-0.253694	2.70282	0.152105
C	-1.17478	0.751108	0.389118
H	-1.9565	1.29401	0.948869
O	-0.642968	-0.253528	1.2223
E-6c-TS
C	0.698826	1.74971	-0.234776
H	1.18911	2.70548	0.015975
H	0.166058	1.90767	-1.18968
C	-0.325407	1.43651	0.870016
H	0.152234	1.09649	1.80347
H	-0.889249	2.3579	1.14357
C	-1.40947	0.477065	0.517888
H	-1.97727	-0.049626	1.30022
O	-1.79988	0.344191	-0.696599
O	-1.83963	-1.12915	-0.555716
C	1.78124	0.669389	-0.412352
H	2.52422	1.0545	-1.13089
H	2.31022	0.521326	0.547086
C	1.2648	-0.689358	-0.912113
H	2.07102	-1.24985	-1.42529
H	0.463459	-0.584367	-1.66736
C	0.752734	-1.62603	0.168358
H	0.398721	-2.62007	-0.205451
O	0.766396	-1.37043	1.3556
E-6c-P
C	-0.161852	1.66272	-0.065149
H	-0.285468	2.73174	0.177174
H	-0.609381	1.51963	-1.06648
C	-0.960522	0.847716	0.972009
H	-0.332981	0.594897	1.84259
H	-1.80875	1.4433	1.3592
C	-1.58455	-0.424296	0.439443
H	-1.97444	-1.13094	1.19215
O	-2.35896	-0.318495	-0.711081
O	-1.05905	-1.02909	-0.692068
C	1.3545	1.37566	-0.119453
H	1.83912	2.22107	-0.637638
H	1.76216	1.36125	0.908622
C	1.77167	0.086745	-0.840968
H	2.83848	0.129047	-1.14285
H	1.21572	-0.052119	-1.78785
C	1.63364	-1.19243	-0.046008
H	1.87207	-2.12871	-0.622933
O	1.31378	-1.25564	1.1205
TSR1
C	-1.39571	1.04334	-0.504041
H	-1.86815	1.74538	-1.22955
C	-0.106251	1.42104	0.167432
H	0.634102	1.65412	-0.6225
H	-0.273067	2.3854	0.686699
C	0.415261	0.346279	1.1327
H	-0.377912	0.099972	1.85877
H	1.26608	0.765419	1.69418
C	0.864169	-0.942051	0.429788
H	1.10505	-1.73058	1.16957
H	0.060973	-1.39801	-0.180821
C	2.09762	-0.780274	-0.429477
H	2.42167	-1.71141	-0.971153
O	2.72619	0.248775	-0.544066
O	-2.53641	-1.2762	-0.098855
O	-1.9672	-0.01511	-0.255026
TSR2
C	-0.346869	1.6728	0.625764
H	-0.633609	2.72223	0.807087
H	0.227806	1.34644	1.51372
C	0.576007	1.65641	-0.604604
H	-0.000892	1.65721	-1.55039
H	1.20035	2.57242	-0.644527
C	1.53727	0.505746	-0.68078
H	2.23349	0.445114	-1.54897
O	1.59873	-0.370721	0.17431
O	1.66881	-1.37053	1.14974
C	-1.6408	0.837994	0.515372
H	-2.33857	1.20696	1.28612
H	-2.1203	1.02893	-0.462799
C	-1.47313	-0.674659	0.717308
H	-2.43038	-1.14311	1.0224
H	-0.765845	-0.905916	1.53652
C	-1.0109	-1.45148	-0.494066
H	-0.864411	-2.55065	-0.319299
O	-0.812183	-0.966318	-1.58827
